# Supplementary material for: An analysis pipeline for understanding 6-thioguanine effects on a mouse tumour genome
Source: Cancer Immunol Immunother. 2024 Jan 27;73(2):22. doi: 10.1007/s00262-023-03610-4 (PMC10821971; doi:10.1007/s00262-023-03610-4)
Supplement: Supplementary file 1 — Supplementary file1 (SH 8 KB) [file 262_2023_3610_MOESM1_ESM.sh]

## Mouse genome analysis pipeline 
## Date: 2023-11-22
## By: Patricio Yankilevich
## This are Computerome scripts for mouse tumour sample WGS and RNAseq data analysis with available standard tools and software packages. 

######################################
## WGS data flow #####################
######################################

##
## 1. ScriptWGS_Preprocessing.sh
##

#!/bin/sh
module load tools
module load ngs
module load bwa/0.7.17
module load jre/1.8.0
module load picard-tools/2.26.10
module load gatk/4.2.5.0
fileR1=$1
fileR2=$2
fileTarget=$3
REFERENCE=/REFERENCE/GRCm38_68.fasta
TMP_DIR=/TEMP
VCFs=/VCFfiles
echo ------------------------------------------ Mapping single and pair end -----------------------------------
bwa mem -M -R '@RG\tID:lane1\tSM:'$fileTarget'\tPL:illumina\tLB:lib1\tPU:unit1' -t 40 $REFERENCE $fileR1 $fileR2 > $fileTarget.salida.sam
echo ------------------------------------------ Sort -----------------------------------
picard SortSam -INPUT $fileTarget.salida.sam -OUTPUT $fileTarget.ord.sam -SORT_ORDER coordinate -TMP_DIR $TMP_DIR
PROCESAR=$fileTarget.ord.sam
echo ------------------------------------------ DeDup -----------------------------------
echo picard MarkDuplicates -INPUT $PROCESAR -OUTPUT $PROCESAR.deDup.bam -METRICS_FILE $PROCESAR.metrics.txt -TMP_DIR $TMP_DIR
picard MarkDuplicates -INPUT $PROCESAR -OUTPUT $PROCESAR.deDup.bam -METRICS_FILE $PROCESAR.metrics.txt -TMP_DIR $TMP_DIR
echo ------------------------------------------ BuildBam -----------------------------------
picard BuildBamIndex -INPUT $PROCESAR.deDup.bam -TMP_DIR $TMP_DIR
echo ------------------------------------------ bai rename for bedtools -----------------------------------
mv $PROCESAR.deDup.bai $PROCESAR.deDup.bam.bai
echo ------------------------------------------ BaseRecalibrator -----------------------------------
gatk BaseRecalibrator -R $REFERENCE -I $PROCESAR.deDup.bam --known-sites $VCFs/mgp.v5.merged.snps_all.dbSNP142.sorted.vcf  --known-sites $VCFs/mgp.v5.merged.indels.dbSNP142.normed.vcf -O recal_data_$PROCESAR.table
echo ------------------------------------------ BaseRecalibrator second step -----------------------------------
gatk ApplyBQSR -R $REFERENCE -I $PROCESAR.deDup.bam --bqsr-recal-file recal_data_$PROCESAR.table -O recal_reads_$PROCESAR.bam


##
## 2. ScriptWGS_SomaticVariantDiscovery.sh 
##

#!/bin/sh
module load tools
module load ngs
module load jre/1.8.0
module load gatk/4.2.5.0
SAMPLE=$1
REFERENCE=/REFERENCE/GRCm38_68.fasta
TMP_DIR=/TEMP
VCFs=/VCFfiles
echo ------------------------------------------ Mutect2 -----------------------------------
date 
gatk Mutect2 -R $REFERENCE -I BAMs/recal_reads_$SAMPLE.ord.sam.bam -I BAMs/recal_reads_600A.ord.sam.bam -normal 600A -O Mutect2-WGS-$SAMPLE-Somatic600A.vcf 
echo ------------------------------------------ FilterMutect2 -----------------------------------
date
gatk FilterMutectCalls -R $REFERENCE -V Mutect2-WGS-$SAMPLE-Somatic600A.vcf -O Mutect2-WGS-$SAMPLE-Somatic600A.filtered.vcf 


##
## 3. ScriptWGS_Annotation.sh 
##

#!/bin/sh
module load tools
module load ngs
module load perl
module load vcftools/0.1.16
module load annovar/2019oct24
SAMPLE=$1
REFERENCE=/REFERENCE/GRCm38_68.fasta
TMP_DIR=/TEMP
MOUSEDB=/REFERENCE
echo ------------------------------------------ PASSonly ANNOVAR --------------------------------
convert2annovar.pl --format vcf4 -allsample -withfreq --includeinfo --filter PASS Mutect2-WGS-$SAMPLE-Somatic600A.filtered.vcf > Mutect2-WGS-$SAMPLE-Somatic600A.filtered.annovar.vcf
annotate_variation.pl --buildver mm10 Mutect2-WGS-$SAMPLE-Somatic600A.filtered.annovar.vcf $MOUSEDB
table_annovar.pl Mutect2-WGS-$SAMPLE-Somatic600A.filtered.annovar.vcf $MOUSEDB --buildver mm10 --out Mutect2-WGS-$SAMPLE-Somatic600A --remove --protocol refGene --operation g --nastring NA


##
## 4. Maftools R commands
##

library("maftools") 
SAMPLE <- annovarToMaf("Mutect2-WGS-SAMPLE-Somatic600A.mm10_multianno.txt",refBuild="mm10",table="refGene",Center="TEMPLE")  
SAMPLE.maf = read.maf(maf = SAMPLE)
#Shows sample summary.
getSampleSummary(SAMPLE.maf)
#Shows gene summary.
getGeneSummary(SAMPLE.maf)
#Shows clinical data associated with samples
getClinicalData(SAMPLE.maf)
#Shows all fields in MAF
getFields(SAMPLE.maf)
#Writes maf summary to an output file with basename 
write.mafSummary(maf = SAMPLE.maf, basename = 'SAMPLE.maf')
plotmafSummary(SAMPLE.maf, rmOutlier = TRUE, addStat = 'median', dashboard = TRUE, titvRaw = FALSE) 
oncoplot(SAMPLE.maf)
rainfallPlot(maf = SAMPLE.maf, detectChangePoints = TRUE, pointSize = 0.4)
OncogenicPathways(maf = SAMPLE.maf)  
SAMPLE.titv = titv(maf = SAMPLE.maf, plot = FALSE, useSyn = TRUE)
#plot titv summary
plotTiTv(res = SAMPLE.titv)
SAMPLE.mutload = tcgaCompare(maf = SAMPLE.maf, cohortName = '6TG', logscale = TRUE, capture_size = 50)


############################################
## RNAseq data flow ########################
############################################

##
## 1. ScriptRNA_Alignment.sh
##

#!/bin/sh
module load tools
module load gcc
module load star/2.7.9a
module load samtools/1.14
fileR1=$1
fileR2=$2
fileTarget=$3
REFERENCE=/REFERENCE/GRCm38_68.fasta
GTF=/REFERENCE/mm10.refGene.corrected.gtf
TMP_DIR=/TEMP
VCFs=/VCFfiles
STARINDEX_DIR=/STARindex
echo ------------------------------------------ Mapping single and pair end -----------------------------------
STAR --runMode alignReads --outSAMtype BAM Unsorted SortedByCoordinate --quantMode GeneCounts --sjdbGTFfile $GTF  --genomeDir $STARINDEX_DIR --outFileNamePrefix $fileTarget.  --readFilesIn $fileR1 $fileR2  --runThreadN 16 
samtools index $fileTarget.Aligned.sortedByCoord.out.bam $fileTarget.Aligned.sortedByCoord.out.bam.bai


##
## 2. DESeq2 R commands  
##

library(DESeq2)
count_matrix <- read.delim("TEMPLE-Tumor_RNA.expressionMS.txt", header=T, sep="\t", row.names=1)
control= factor(c(rep("Ctrl",7)))
affected=  factor(c(rep("6TG",10)))
meta <- data.frame(condition = factor(c(control, affected),levels = c('Ctrl', '6TG')))
se_star_matrix <- DESeqDataSetFromMatrix(countData = count_matrix, colData = meta, design = ~ condition)
# Filter
se_star <- se_star_matrix[rowSums(counts(se_star_matrix)) > 50, ]
# Fit statistical model
se_star2 <- DESeq(se_star)
norm_counts <- log2(counts(se_star2, normalized = TRUE)+1)
# write normalized counts to text file
write.table(norm_counts, "normalized_counts.txt", quote=F, col.names=T, row.names=T, sep="\t")

# Try with the vst transformation
vsd <- vst(se_star2)
# load libraries pheatmap to create the heatmap plot
library(pheatmap)
# calculate between-sample distance matrix
sampleDistMatrix <- as.matrix(dist(t(assay(vsd))))
# create figure in PNG format
pheatmap(sampleDistMatrix)
# PCA
plotPCA(object = vsd)

# Results 
resultsNames(se_star2)
de <- results(object = se_star2, name="condition_6TG_vs_Ctrl") 
# processing the same results as above but including the log2FoldChange shrinkage
# useful for visualization and gene ranking
de_shrink <- lfcShrink(dds = se_star2, coef="condition_6TG_vs_Ctrl", type="apeglm")
# write differential expression analysis result to a text file
write.table(de_shrink, "TEMPLEdeseq2_results.txt", quote=F, col.names=T, row.names=T, sep="\t")
res <- results(se_star2)
res <- res[order(res$padj),]
summary(res)
write.table(as.data.frame(counts(se_star, normalized=FALSE)), "TEMPLE-Tumor_RNA.expression.filtered.txt", quote=F, col.names=T, row.names=T, sep="\t")


############################################
## Neoantigen analysis flow ################
############################################

##
## 1. MuPeXI
##

#!/usr/bin/bash
# MuPeXI: Mutant peptide extractor and informer: extracts neo-peptides from a VCF file and ranks these according to expression, allele frequency, cancer gene origin and MHC binding
# MuPeXI sort the variants which have PASSed the filters of MuTect2module load tools 
# MuPeXI.py extracts user defined peptides lengths around missense variant mutations, indels and frameshifts. Information from each mutation is annotated together with the mutant and normal peptides in the file output. 
module load ngs 
module load anaconda2/4.0.0 
module load perl/5.24.0 
module load ensembl-tools/87 
module load netmhcpan/4.0a
TMPDIR=/TEMP
outdir=/Results/mupexi/ 
vcfPATH=/MUTECT2/
expressionPATH=/Expression/ 
peplength="8-11"
ID=SAMPLE
HLA="H-2-Kb,H-2-Db"
# Running MuPeXI on mouse reference
MuPeXI.py -v SAMPLE-Somatic600A.filtered.annovar.vcf --length $peplength --alleles $HLA --config-file config_mouse.ini --prefix $ID --out-dir ${outdir} --species mouse --keep-temp --expression-file SAMPLE.abundance.tsv  
